# Supplementary material for: EPICANCER—Cancer Patients Presenting to the Emergency Departments in France: A Prospective Nationwide Study
Source: J Clin Med. 2020 May 17;9(5):1505. doi: 10.3390/jcm9051505 (PMC7291158; doi:10.3390/jcm9051505)
Supplement: Supplementary file 1 [file jcm-09-01505-s001.zip]

Archive with 5 entries (4 files):
- Table S1.pdf
- __MACOSX/
- __MACOSX/._Table S1.pdf
- Table S2.pdf
- __MACOSX/._Table S2.pdf
